# Supplementary material for: Metabolite Profiling in Green Microalgae with Varying Degrees of Desiccation Tolerance
Source: Microorganisms. 2022 Apr 30;10(5):946. doi: 10.3390/microorganisms10050946 (PMC9144557; doi:10.3390/microorganisms10050946)
Supplement: Supplementary file 1 [file microorganisms-10-00946-s001.zip]

Archive with 3 entries (3 files):
- Aigner_et_al_2022_Table_S3.xlsx
- Aigner_et_al_Table S1.pdf
- Aigner_et_al_Table S2.pdf
